# Supplementary material for: Binding of Natural Inhibitors to Respiratory Complex I
Source: Pharmaceuticals (Basel). 2022 Aug 31;15(9):1088. doi: 10.3390/ph15091088 (PMC9503403; doi:10.3390/ph15091088)
Supplement: Supplementary file 1 [file pharmaceuticals-15-01088-s001.zip]

Archive with 2 entries (2 files):
- pharmaceuticals-1837598-Supplementary Materials_revised.pdf
- Supplementary_Movie_1.mp4
